# Supplementary material for: Dynamics behind disjunct distribution, hotspot-edge refugia, and discordant RADseq/mtDNA variability: insights from the Emei mustache toad
Source: BMC Evol Biol. 2020 Aug 28;20:111. doi: 10.1186/s12862-020-01675-8 (PMC7456009; doi:10.1186/s12862-020-01675-8)
Supplement: Supplementary file 1 — Additional file 1: Table S1. Sample information and haplotype designation. (XLS 87 kb) [file 12862_2020_1675_MOESM1_ESM.xls]

## Sheet: Table S1 Sampling
Table S1. Sample information and haplotype designation. RAD-seq: restriction site-associated DNA sequencing.
Species	Specimen voucher	Locality	Coordinates	mtDNA haplotype	mtDNA GenBank accessions		RAD-seq lab ID	SRA accession
					nad1 fragment	D-loop fragment
Leptobrachium boringii	IOZCAS08025-1	1: Cenwanglaoshan (1), Guangxi	N24.41290°, E106.38148°	1A	KP054488	KP054719	cwA01	SRR9645693
Leptobrachium boringii	IOZCAS08025-2	1: Cenwanglaoshan (1), Guangxi	N24.41290°, E106.38148°	1B	KP054489	KP054720	cwA02	SRR9645692
Leptobrachium boringii	IOZCAS08025-3	1: Cenwanglaoshan (1), Guangxi	N24.41290°, E106.38148°	1C	KP054490	KP054721	cwA03	SRR9645691
Leptobrachium boringii	IOZCAS08025-4	1: Cenwanglaoshan (1), Guangxi	N24.41290°, E106.38148°	1B	KP054491	KP054722	—	—
Leptobrachium boringii	IOZCAS08026	1: Cenwanglaoshan (1), Guangxi	N24.41290°, E106.38148°	1C	KP054492	KP054723	—	—
Leptobrachium boringii	IOZCAS08027	1: Cenwanglaoshan (1), Guangxi	N24.41290°, E106.38148°	1B	KP054493	KP054724	—	—
Leptobrachium boringii	IOZCAS08131	1: Cenwanglaoshan (1), Guangxi	N24.41290°, E106.38148°	1D	KP054494	KP054725	—	—
Leptobrachium boringii	IOZCAS08132	1: Cenwanglaoshan (1), Guangxi	N24.41290°, E106.38148°	1D	KP054495	KP054726	—	—
Leptobrachium boringii	IOZCAS08028-1	1: Cenwanglaoshan (2), Guangxi	N24.42410°, E106.37947°	1A	KP054496	KP054727	cwB01	SRR9645690
Leptobrachium boringii	IOZCAS08028-2	1: Cenwanglaoshan (2), Guangxi	N24.42410°, E106.37947°	1E	KP054497	KP054728	—	—
Leptobrachium boringii	IOZCAS08028-3	1: Cenwanglaoshan (2), Guangxi	N24.42410°, E106.37947°	1F	KP054498	KP054729	—	—
Leptobrachium boringii	IOZCAS08028-4	1: Cenwanglaoshan (2), Guangxi	N24.42410°, E106.37947°	1F	KP054499	KP054730	—	—
Leptobrachium boringii	IOZCAS08028-5	1: Cenwanglaoshan (2), Guangxi	N24.42410°, E106.37947°	1G	KP054500	KP054731	—	—
Leptobrachium boringii	IOZCAS08028-6	1: Cenwanglaoshan (2), Guangxi	N24.42410°, E106.37947°	1C	KP054501	KP054732	—	—
Leptobrachium boringii	IOZCAS08028-7	1: Cenwanglaoshan (2), Guangxi	N24.42410°, E106.37947°	1G	KP054502	KP054733	—	—
Leptobrachium boringii	IOZCAS08028-8	1: Cenwanglaoshan (2), Guangxi	N24.42410°, E106.37947°	1H	KP054503	KP054734	cwB08	SRR9645697
Leptobrachium boringii	IOZCAS08028-9	1: Cenwanglaoshan (2), Guangxi	N24.42410°, E106.37947°	1A	KP054504	KP054735	—	—
Leptobrachium boringii	IOZCAS08028-10	1: Cenwanglaoshan (2), Guangxi	N24.42410°, E106.37947°	1G	KP054505	KP054736	—	—
Leptobrachium boringii	IOZCAS08133	1: Cenwanglaoshan (2), Guangxi	N24.42410°, E106.37947°	1I	KP054506	KP054737	—	—
Leptobrachium boringii	IOZCAS08134	1: Cenwanglaoshan (2), Guangxi	N24.42410°, E106.37947°	1J	KP054507	KP054738	—	—
Leptobrachium boringii	IOZCAS08182	1: Cenwanglaoshan (4), Guangxi	N24.42103°, E106.37507°	1K	KP054517	KP054748	cwD01	SRR9645696
Leptobrachium boringii	IOZCAS08187	1: Cenwanglaoshan (4), Guangxi	N24.42103°, E106.37507°	1F	KP054518	KP054749	cwD02	SRR9645695
Leptobrachium boringii	IOZCAS08036-1	2: Cenwanglaoshan (3), Guangxi	N24.51323°, E106.44118°	2	KP054508	KP054739	cwC01	SRR9645694
Leptobrachium boringii	IOZCAS08036-2	2: Cenwanglaoshan (3), Guangxi	N24.51323°, E106.44118°	2	KP054509	KP054740	cwC02	SRR9645688
Leptobrachium boringii	IOZCAS08036-3	2: Cenwanglaoshan (3), Guangxi	N24.51323°, E106.44118°	2	KP054510	KP054741	cwC03	SRR9645657
Leptobrachium boringii	IOZCAS08036-4	2: Cenwanglaoshan (3), Guangxi	N24.51323°, E106.44118°	2	KP054511	KP054742	—	—
Leptobrachium boringii	IOZCAS08036-5	2: Cenwanglaoshan (3), Guangxi	N24.51323°, E106.44118°	2	KP054512	KP054743	—	—
Leptobrachium boringii	IOZCAS08036-6	2: Cenwanglaoshan (3), Guangxi	N24.51323°, E106.44118°	2	KP054513	KP054744	—	—
Leptobrachium boringii	IOZCAS08036-7	2: Cenwanglaoshan (3), Guangxi	N24.51323°, E106.44118°	2	KP054514	KP054745	—	—
Leptobrachium boringii	IOZCAS08135	2: Cenwanglaoshan (3), Guangxi	N24.51323°, E106.44118°	2	KP054515	KP054746	—	—
Leptobrachium boringii	IOZCAS08136	2: Cenwanglaoshan (3), Guangxi	N24.51323°, E106.44118°	2	KP054516	KP054747	—	—
Leptobrachium boringii	ZPZ2016007-1	3: Changyang, Yichang, Hubei	N30.280946°, E110.777374°	3A	MK164282	MK164339	—	—
Leptobrachium boringii	ZPZ2016007-2	3: Changyang, Yichang, Hubei	N30.280946°, E110.777374°	3A	MK164283	MK164340	—	—
Leptobrachium boringii	ZPZ2016007-3	3: Changyang, Yichang, Hubei	N30.280946°, E110.777374°	3A	MK164284	MK164341	—	—
Leptobrachium boringii	ZPZ2016008	3: Changyang, Yichang, Hubei	N30.280946°, E110.777374°	3A	MK164285	MK164342	dzw04	SRR9645664
Leptobrachium boringii	ZPZ2016009	3: Changyang, Yichang, Hubei	N30.280946°, E110.777374°	3B	MK164286	MK164343	dzw05	SRR9645663
Leptobrachium boringii	ZPZ2016010	3: Changyang, Yichang, Hubei	N30.280946°, E110.777374°	3A	MK164287	MK164344	dzw06	SRR9645666
Leptobrachium boringii	ZPZ2016011	3: Changyang, Yichang, Hubei	N30.280946°, E110.777374°	3B	MK164288	MK164345	—	—
Leptobrachium boringii	ZPZ2016012	3: Changyang, Yichang, Hubei	N30.280946°, E110.777374°	3A	MK164289	MK164346	—	—
Leptobrachium boringii	IOZCAS5946	4: Hupingshan (1), Hunan	N30.09893°, E110.82892°	4/5/6/7/8	KP054555	KP054791	—	—
Leptobrachium boringii	IOZCAS2881-1	4: Hupingshan (3), Hunan	N30.10472°, E110.82058°	4/5/6/7/8	KP054566	KP054803	fpC01	SRR9645665
Leptobrachium boringii	IOZCAS2881-2	4: Hupingshan (3), Hunan	N30.10472°, E110.82058°	4/5/6/7/8	KP054567	KP054804	fpC02	SRR9645668
Leptobrachium boringii	IZCASH30040	4: Hupingshan (4), Hunan	N30.10140°, E110.82733°	4/5/6/7/8	EF544282	KP054805	fpD01	SRR9645667
Leptobrachium boringii	IOZCAS2898	4: Hupingshan (4), Hunan	N30.10140°, E110.82733°	4/5/6/7/8	KP054568	KP054806	—	—
Leptobrachium boringii	IZCASH30041	5: Hupingshan (2), Hunan	N30.02655°, E110.57355°	5A	EF544283	KP054792	fpB01	SRR9645670
Leptobrachium boringii	IOZCAS2885-2	5: Hupingshan (2), Hunan	N30.02655°, E110.57355°	5A	KP054556	KP054793	fpB02	SRR9645669
Leptobrachium boringii	IOZCAS2885-3	5: Hupingshan (2), Hunan	N30.02655°, E110.57355°	5B	KP054557	KP054794	fpB03	SRR9645661
Leptobrachium boringii	IOZCAS2885-4	5: Hupingshan (2), Hunan	N30.02655°, E110.57355°	5A	KP054558	KP054795	—	—
Leptobrachium boringii	IOZCAS2885-5	5: Hupingshan (2), Hunan	N30.02655°, E110.57355°	4/5/6/7/8	KP054559	KP054796	—	—
Leptobrachium boringii	IOZCAS2885-6	5: Hupingshan (2), Hunan	N30.02655°, E110.57355°	5A	KP054560	KP054797	—	—
Leptobrachium boringii	IOZCAS2885-7	5: Hupingshan (2), Hunan	N30.02655°, E110.57355°	5A	KP054561	KP054798	—	—
Leptobrachium boringii	IOZCAS2885-8	5: Hupingshan (2), Hunan	N30.02655°, E110.57355°	5C	KP054562	KP054799	—	—
Leptobrachium boringii	IOZCAS2885-9	5: Hupingshan (2), Hunan	N30.02655°, E110.57355°	5D	KP054563	KP054800	—	—
Leptobrachium boringii	IOZCAS2885-10	5: Hupingshan (2), Hunan	N30.02655°, E110.57355°	5A	KP054564	KP054801	—	—
Leptobrachium boringii	IOZCAS2885-11	5: Hupingshan (2), Hunan	N30.02655°, E110.57355°	5A	KP054565	KP054802	—	—
Leptobrachium boringii	IOZCAS2891-1	6: Badagongshan (3), Hunan	N29.78528°, E110.09252°	6A	KP054691	KP054937	yjp01	SRR9645660
Leptobrachium boringii	IOZCAS2891-2	6: Badagongshan (3), Hunan	N29.78528°, E110.09252°	4/5/6/7/8	KP054692	KP054938	yjp02	SRR9645632
Leptobrachium boringii	IOZCAS2891-3	6: Badagongshan (3), Hunan	N29.78528°, E110.09252°	4/5/6/7/8	KP054693	KP054939	—	—
Leptobrachium boringii	IOZCAS2891-4	6: Badagongshan (3), Hunan	N29.78528°, E110.09252°	6B	KP054694	KP054940	—	—
Leptobrachium boringii	IOZCAS2891-5	6: Badagongshan (3), Hunan	N29.78528°, E110.09252°	6C	KP054695	KP054941	—	—
Leptobrachium boringii	IOZCAS2891-6	6: Badagongshan (3), Hunan	N29.78528°, E110.09252°	6A	KP054696	KP054942	—	—
Leptobrachium boringii	IOZCAS2891-7	6: Badagongshan (3), Hunan	N29.78528°, E110.09252°	4/5/6/7/8	KP054697	KP054943	—	—
Leptobrachium boringii	IOZCAS2891-8	6: Badagongshan (3), Hunan	N29.78528°, E110.09252°	6D	KP054698	KP054944	—	—
Leptobrachium boringii	IZCASH30042	6: Badagongshan (3), Hunan	N29.78528°, E110.09252°	6C	EF544284	KP054945	—	—
Leptobrachium boringii	IZCASH30043	6: Badagongshan (3), Hunan	N29.78528°, E110.09252°	6B	EF544285	KP054946	—	—
Leptobrachium boringii	IOZCAS08536	7: Badagongshan (1), Hunan	N29.68976°, E110.06711°	4/5/6/7/8	KP054479	KP054710	—	—
Leptobrachium boringii	IOZCAS08537	7: Badagongshan (1), Hunan	N29.68976°, E110.06711°	4/5/6/7/8	KP054480	KP054711	—	—
Leptobrachium boringii	IOZCAS08538	7: Badagongshan (1), Hunan	N29.68976°, E110.06711°	4/5/6/7/8	KP054481	KP054712	—	—
Leptobrachium boringii	IOZCAS08539	7: Badagongshan (1), Hunan	N29.68976°, E110.06711°	7A	KP054482	KP054713	bmx04	SRR9645633
Leptobrachium boringii	IOZCAS08540	7: Badagongshan (1), Hunan	N29.68976°, E110.06711°	4/5/6/7/8	KP054483	KP054714	—	—
Leptobrachium boringii	IOZCAS08541	7: Badagongshan (1), Hunan	N29.68976°, E110.06711°	7B	KP054484	KP054715	bmx06	SRR9645634
Leptobrachium boringii	IOZCAS08542	7: Badagongshan (1), Hunan	N29.68976°, E110.06711°	4/5/6/7/8	KP054485	KP054716	—	—
Leptobrachium boringii	IOZCAS08543	7: Badagongshan (1), Hunan	N29.68976°, E110.06711°	7B	KP054486	KP054717	—	—
Leptobrachium boringii	IOZCAS08544	7: Badagongshan (1), Hunan	N29.68976°, E110.06711°	7B	KP054487	KP054718	—	—
Leptobrachium boringii	IOZCAS08548	8: Badagongshan (2), Hunan	N29.76294°, E109.85848°	4/5/6/7/8	KP054674	KP054918	wd01	SRR9645658
Leptobrachium boringii	IOZCAS08549	8: Badagongshan (2), Hunan	N29.76294°, E109.85848°	4/5/6/7/8	KP054675	KP054919	wd02	SRR9645659
Leptobrachium boringii	IOZCAS08550	8: Badagongshan (2), Hunan	N29.76294°, E109.85848°	8A	KP054676	KP054920	wd03	SRR9645662
Leptobrachium boringii	IOZCAS08551	8: Badagongshan (2), Hunan	N29.76294°, E109.85848°	4/5/6/7/8	KP054677	KP054921	—	—
Leptobrachium boringii	IOZCAS08552	8: Badagongshan (2), Hunan	N29.76294°, E109.85848°	4/5/6/7/8	KP054678	KP054922	—	—
Leptobrachium boringii	IOZCAS08553	8: Badagongshan (2), Hunan	N29.76294°, E109.85848°	4/5/6/7/8	KP054679	KP054923	—	—
Leptobrachium boringii	IOZCAS08554	8: Badagongshan (2), Hunan	N29.76294°, E109.85848°	4/5/6/7/8	KP054680	KP054924	—	—
Leptobrachium boringii	IOZCAS08555	8: Badagongshan (2), Hunan	N29.76294°, E109.85848°	4/5/6/7/8	KP054681	KP054925	—	—
Leptobrachium boringii	IOZCAS08556	8: Badagongshan (2), Hunan	N29.76294°, E109.85848°	4/5/6/7/8	KP054682	KP054926	—	—
Leptobrachium boringii	IOZCAS08557	8: Badagongshan (2), Hunan	N29.76294°, E109.85848°	8B	KP054683	KP054927	—	—
Leptobrachium boringii	IOZCAS08512	9: Enshi, Hubei	N30.47913°, E109.45294°	9A	KP054602	KP054842	lm01	SRR9645650
Leptobrachium boringii	IOZCAS08513	9: Enshi, Hubei	N30.47913°, E109.45294°	9A	KP054603	KP054843	lm02	SRR9645651
Leptobrachium boringii	IOZCAS08514	9: Enshi, Hubei	N30.47913°, E109.45294°	9B	KP054604	KP054844	lm03	SRR9645625
Leptobrachium boringii	IOZCAS08515	9: Enshi, Hubei	N30.47913°, E109.45294°	9B	KP054605	KP054845	—	—
Leptobrachium boringii	IOZCAS08516	9: Enshi, Hubei	N30.47913°, E109.45294°	9A	KP054606	KP054846	—	—
Leptobrachium boringii	IOZCAS08517	9: Enshi, Hubei	N30.47913°, E109.45294°	9C	KP054607	KP054847	—	—
Leptobrachium boringii	IOZCAS08518	9: Enshi, Hubei	N30.47913°, E109.45294°	9A	KP054608	KP054848	—	—
Leptobrachium boringii	IOZCAS08519	9: Enshi, Hubei	N30.47913°, E109.45294°	9B	KP054609	KP054849	—	—
Leptobrachium boringii	IOZCAS08520	9: Enshi, Hubei	N30.47913°, E109.45294°	9B	KP054610	KP054850	—	—
Leptobrachium boringii	IOZCAS08521	9: Enshi, Hubei	N30.47913°, E109.45294°	9B	KP054611	KP054851	—	—
Leptobrachium boringii	IOZCAS08522	9: Enshi, Hubei	N30.47913°, E109.45294°	9A	KP054612	KP054852	—	—
Leptobrachium boringii	IOZCAS08523	9: Enshi, Hubei	N30.47913°, E109.45294°	9D	KP054613	KP054853	—	—
Leptobrachium boringii	IOZCAS08524	9: Enshi, Hubei	N30.47913°, E109.45294°	9E	KP054614	KP054854	—	—
Leptobrachium boringii	IOZCAS08525	9: Enshi, Hubei	N30.47913°, E109.45294°	9B	KP054615	KP054855	—	—
Leptobrachium boringii	IOZCAS08526	9: Enshi, Hubei	N30.47913°, E109.45294°	9B	KP054616	KP054856	—	—
Leptobrachium boringii	IOZCAS08527	9: Enshi, Hubei	N30.47913°, E109.45294°	9D	KP054617	KP054857	—	—
Leptobrachium boringii	IOZCAS08528	9: Enshi, Hubei	N30.47913°, E109.45294°	9A	KP054618	KP054858	—	—
Leptobrachium boringii	IOZCAS08529	9: Enshi, Hubei	N30.47913°, E109.45294°	9A	KP054619	KP054859	—	—
Leptobrachium boringii	IOZCAS08530	9: Enshi, Hubei	N30.47913°, E109.45294°	9A	KP054620	KP054860	—	—
Leptobrachium boringii	IOZCAS08531	9: Enshi, Hubei	N30.47913°, E109.45294°	9B	KP054621	KP054861	—	—
Leptobrachium boringii	IOZCAS08532	9: Enshi, Hubei	N30.47913°, E109.45294°	9B	KP054622	KP054862	—	—
Leptobrachium boringii	IOZCAS08533	9: Enshi, Hubei	N30.47913°, E109.45294°	9A	KP054623	KP054863	—	—
Leptobrachium boringii	IOZCAS08039-1	10: Youyang (1), Chongqing	N29.30647°, E108.97823°	10A	KP054519	KP054750	dbA01	SRR9645630
Leptobrachium boringii	IOZCAS08039-2	10: Youyang (1), Chongqing	N29.30647°, E108.97823°	10B	KP054520	KP054751	—	—
Leptobrachium boringii	IOZCAS08039-3	10: Youyang (1), Chongqing	N29.30647°, E108.97823°	10C	KP054521	KP054752	—	—
Leptobrachium boringii	IOZCAS08039-4	10: Youyang (1), Chongqing	N29.30647°, E108.97823°	10D	KP054522	KP054753	—	—
Leptobrachium boringii	IOZCAS08041-1	10: Youyang (2), Chongqing	N29.31150°, E108.98025°	10D	KP054523	KP054754	dbB01	SRR9645631
Leptobrachium boringii	IOZCAS08041-2	10: Youyang (2), Chongqing	N29.31150°, E108.98025°	10D	KP054524	KP054755	—	—
Leptobrachium boringii	IOZCAS08041-3	10: Youyang (2), Chongqing	N29.31150°, E108.98025°	10D	KP054525	KP054756	—	—
Leptobrachium boringii	IOZCAS08041-4	10: Youyang (2), Chongqing	N29.31150°, E108.98025°	10D	KP054526	KP054757	—	—
Leptobrachium boringii	IOZCAS08057-1	11: Xianfeng, Hubei	N29.37582°, E108.94412°	11A	KP054636	KP054878	pbA01	SRR9645699
Leptobrachium boringii	IOZCAS08057-10	11: Xianfeng, Hubei	N29.37582°, E108.94412°	11A	KP054637	KP054879	pbA02	SRR9645689
Leptobrachium boringii	IOZCAS08057-11	11: Xianfeng, Hubei	N29.37582°, E108.94412°	11B	KP054638	KP054880	pbA03	SRR9645700
Leptobrachium boringii	IOZCAS08057-12	11: Xianfeng, Hubei	N29.37582°, E108.94412°	11A	KP054639	KP054881	pbA04	SRR9645698
Leptobrachium boringii	IOZCAS08057-2	11: Xianfeng, Hubei	N29.37582°, E108.94412°	11A	KP054640	KP054882	—	—
Leptobrachium boringii	IOZCAS08057-3	11: Xianfeng, Hubei	N29.37582°, E108.94412°	11A	KP054641	KP054883	—	—
Leptobrachium boringii	IOZCAS08057-4	11: Xianfeng, Hubei	N29.37582°, E108.94412°	11B	KP054642	KP054884	—	—
Leptobrachium boringii	IOZCAS08057-5	11: Xianfeng, Hubei	N29.37582°, E108.94412°	11A	KP054643	KP054885	—	—
Leptobrachium boringii	IOZCAS08057-6	11: Xianfeng, Hubei	N29.37582°, E108.94412°	11A	KP054644	KP054886	—	—
Leptobrachium boringii	IOZCAS08057-7	11: Xianfeng, Hubei	N29.37582°, E108.94412°	11A	KP054645	KP054887	—	—
Leptobrachium boringii	IOZCAS08057-8	11: Xianfeng, Hubei	N29.37582°, E108.94412°	11B	KP054646	KP054888	—	—
Leptobrachium boringii	IOZCAS08057-9	11: Xianfeng, Hubei	N29.37582°, E108.94412°	11A	KP054647	KP054889	—	—
Leptobrachium boringii	XM3216-1	12: Youyang (3), Chongqing	N29.31155°, E108.92120°	12A	KP054648	KP054890	—	—
Leptobrachium boringii	XM3216-2	12: Youyang (3), Chongqing	N29.31155°, E108.92120°	12B	KP054649	KP054891	—	—
Leptobrachium boringii	XM3216-3	12: Youyang (3), Chongqing	N29.31155°, E108.92120°	12B	KP054650	KP054892	—	—
Leptobrachium boringii	ZYC652	13: Fanjingshan, Guizhou	N27.89620°, E108.71530°	13A	KP054549	KP054783	—	—
Leptobrachium boringii	CIB-ZYC665	13: Fanjingshan, Guizhou	N27.89620°, E108.71530°	13B	EF544271	KP054784	—	—
Leptobrachium boringii	CIB-ZYC667	13: Fanjingshan, Guizhou	N27.89620°, E108.71530°	13C	EF544272	KP054785	—	—
Leptobrachium boringii	ZYC651	13: Fanjingshan, Guizhou	N27.89620°, E108.71530°	13D	KP054550	KP054786	—	—
Leptobrachium boringii	ZYC650	13: Fanjingshan, Guizhou	N27.89620°, E108.71530°	13E	KP054551	KP054787	—	—
Leptobrachium boringii	ZYC649	13: Fanjingshan, Guizhou	N27.89620°, E108.71530°	13F	KP054552	KP054788	—	—
Leptobrachium boringii	ZYC648	13: Fanjingshan, Guizhou	N27.89620°, E108.71530°	13G	KP054553	KP054789	—	—
Leptobrachium boringii	ZYC666	13: Fanjingshan, Guizhou	N27.89620°, E108.71530°	13G	KP054554	KP054790	—	—
Leptobrachium boringii	IOZCAS10233-1	13: Fanjingshan, Guizhou	N27.895341°, E108.721513°	13G	MK164315	MK164372	fjnA01	SRR9645677
Leptobrachium boringii	IOZCAS10233-2	13: Fanjingshan, Guizhou	N27.895341°, E108.721513°	13F	MK164316	MK164373	fjnA02	SRR9645676
Leptobrachium boringii	IOZCAS10233-3	13: Fanjingshan, Guizhou	N27.895341°, E108.721513°	13G	MK164317	MK164374	fjnA03	SRR9645675
Leptobrachium boringii	IOZCAS10233-4	13: Fanjingshan, Guizhou	N27.895341°, E108.721513°	13F	MK164318	MK164375	—	—
Leptobrachium boringii	IOZCAS10233-5	13: Fanjingshan, Guizhou	N27.895341°, E108.721513°	13G	MK164319	MK164376	—	—
Leptobrachium boringii	IOZCAS10233-6	13: Fanjingshan, Guizhou	N27.895341°, E108.721513°	13G	MK164320	MK164377	—	—
Leptobrachium boringii	IOZCAS10233-7	13: Fanjingshan, Guizhou	N27.895341°, E108.721513°	13E	MK164321	MK164378	—	—
Leptobrachium boringii	IOZCAS10233-8	13: Fanjingshan, Guizhou	N27.895341°, E108.721513°	13B	MK164322	MK164379	—	—
Leptobrachium boringii	IOZCAS10237-1	14: Fanjingshan, Guizhou	N27.919723°, E108.647909°	14A	MK164323	MK164380	fjnB01	SRR9645681
Leptobrachium boringii	IOZCAS10237-2	14: Fanjingshan, Guizhou	N27.919723°, E108.647909°	14B	MK164324	MK164381	fjnB02	SRR9645680
Leptobrachium boringii	IOZCAS10237-3	14: Fanjingshan, Guizhou	N27.919723°, E108.647909°	14C	MK164325	MK164382	fjnB03	SRR9645642
Leptobrachium boringii	IOZCAS10237-4	14: Fanjingshan, Guizhou	N27.919723°, E108.647909°	14D	MK164326	MK164383	—	—
Leptobrachium boringii	IOZCAS10237-5	14: Fanjingshan, Guizhou	N27.919723°, E108.647909°	14C	MK164327	MK164384	—	—
Leptobrachium boringii	IOZCAS10237-6	14: Fanjingshan, Guizhou	N27.919723°, E108.647909°	14A	MK164328	MK164385	—	—
Leptobrachium boringii	IOZCAS10237-7	14: Fanjingshan, Guizhou	N27.919723°, E108.647909°	14E	MK164329	MK164386	—	—
Leptobrachium boringii	IOZCAS10237-8	14: Fanjingshan, Guizhou	N27.919723°, E108.647909°	14C	MK164330	MK164387	—	—
Leptobrachium boringii	IOZCAS08558	15: Suiyang, Guizhou	N28.33203°, E107.16566°	15A	KP054657	KP054901	qg01	SRR9645645
Leptobrachium boringii	IOZCAS08559	15: Suiyang, Guizhou	N28.33203°, E107.16566°	15A	KP054658	KP054902	qg02	SRR9645646
Leptobrachium boringii	IOZCAS08560	15: Suiyang, Guizhou	N28.33203°, E107.16566°	15B	KP054659	KP054903	qg03	SRR9645647
Leptobrachium boringii	IOZCAS08561	15: Suiyang, Guizhou	N28.33203°, E107.16566°	15A	KP054660	KP054904	—	—
Leptobrachium boringii	IOZCAS08562	15: Suiyang, Guizhou	N28.33203°, E107.16566°	15B	KP054661	KP054905	—	—
Leptobrachium boringii	IOZCAS08563	15: Suiyang, Guizhou	N28.33203°, E107.16566°	15A	KP054662	KP054906	—	—
Leptobrachium boringii	IOZCAS08564	15: Suiyang, Guizhou	N28.33203°, E107.16566°	15A	KP054663	KP054907	—	—
Leptobrachium boringii	IOZCAS08565	15: Suiyang, Guizhou	N28.33203°, E107.16566°	15A	KP054664	KP054908	—	—
Leptobrachium boringii	IOZCAS08566	15: Suiyang, Guizhou	N28.33203°, E107.16566°	15A	KP054665	KP054909	—	—
Leptobrachium boringii	IOZCAS08567	15: Suiyang, Guizhou	N28.33203°, E107.16566°	15A	KP054666	KP054910	—	—
Leptobrachium boringii	IOZCAS08568	15: Suiyang, Guizhou	N28.33203°, E107.16566°	15A	KP054667	KP054911	—	—
Leptobrachium boringii	IOZCAS08569	15: Suiyang, Guizhou	N28.33203°, E107.16566°	15A	KP054668	KP054912	—	—
Leptobrachium boringii	IOZCAS08570	15: Suiyang, Guizhou	N28.33203°, E107.16566°	15A	KP054669	KP054913	—	—
Leptobrachium boringii	IOZCAS08571	15: Suiyang, Guizhou	N28.33203°, E107.16566°	15B	KP054670	KP054914	—	—
Leptobrachium boringii	IOZCAS08573	15: Suiyang, Guizhou	N28.33203°, E107.16566°	15A	KP054671	KP054915	—	—
Leptobrachium boringii	IOZCAS08997-1	16: Gulin, Sichuan	N28.119432°, E105.780022°	16A	KP054569	KP054807	gl01	SRR9645643
Leptobrachium boringii	IOZCAS08997-2	16: Gulin, Sichuan	N28.119432°, E105.780022°	16A	KP054570	KP054808	gl02	SRR9645640
Leptobrachium boringii	IOZCAS08997-3	16: Gulin, Sichuan	N28.119432°, E105.780022°	16A	KP054571	KP054809	gl03	SRR9645641
Leptobrachium boringii	IOZCAS08997-4	16: Gulin, Sichuan	N28.119432°, E105.780022°	16A	KP054572	KP054810	—	—
Leptobrachium boringii	IOZCAS08997-5	16: Gulin, Sichuan	N28.119432°, E105.780022°	16A	KP054573	KP054811	—	—
Leptobrachium boringii	IOZCAS08997-6	16: Gulin, Sichuan	N28.119432°, E105.780022°	16A	KP054574	KP054812	—	—
Leptobrachium boringii	IOZCAS08997-7	16: Gulin, Sichuan	N28.119432°, E105.780022°	16A	KP054575	KP054813	—	—
Leptobrachium boringii	IOZCAS08997-8	16: Gulin, Sichuan	N28.119432°, E105.780022°	16A	KP054576	KP054814	—	—
Leptobrachium boringii	IOZCAS08997-9	16: Gulin, Sichuan	N28.119432°, E105.780022°	16B	KP054577	KP054815	—	—
Leptobrachium boringii	IOZCAS08997-10	16: Gulin, Sichuan	N28.119432°, E105.780022°	16A	KP054578	KP054816	—	—
Leptobrachium boringii	IOZCAS08997-11	16: Gulin, Sichuan	N28.119432°, E105.780022°	16A	KP054579	KP054817	—	—
Leptobrachium boringii	IOZCAS08997-12	16: Gulin, Sichuan	N28.119432°, E105.780022°	16A	KP054580	KP054818	—	—
Leptobrachium boringii	ZYCB157	17: Zhenxiong, Zhaotong, Yunnan	N27.600527°, E104.753974°	17	MK164290	MK164347	ytc01	SRR9645656
Leptobrachium boringii	ZYCB158	17: Zhenxiong, Zhaotong, Yunnan	N27.600527°, E104.753974°	17	MK164291	MK164348	—	—
Leptobrachium boringii	ZYCB165	17: Zhenxiong, Zhaotong, Yunnan	N27.600527°, E104.753974°	17	MK164292	MK164349	ytc03	SRR9645655
Leptobrachium boringii	ZYCB166	17: Zhenxiong, Zhaotong, Yunnan	N27.600527°, E104.753974°	17	MK164293	MK164350	—	—
Leptobrachium boringii	ZYCB170	17: Zhenxiong, Zhaotong, Yunnan	N27.600527°, E104.753974°	17	MK164294	MK164351	—	—
Leptobrachium boringii	ZYCB171	17: Zhenxiong, Zhaotong, Yunnan	N27.600527°, E104.753974°	17	MK164295	MK164352	—	—
Leptobrachium boringii	ZYCB175	17: Zhenxiong, Zhaotong, Yunnan	N27.600527°, E104.753974°	17	MK164296	MK164353	ytc07	SRR9645653
Leptobrachium boringii	ZYCB176	17: Zhenxiong, Zhaotong, Yunnan	N27.600527°, E104.753974°	17	MK164297	MK164354	—	—
Leptobrachium boringii	IZCASH30025	18: Junlian, Sichuan	N27.98380°, E104.42967°	18A	EF544278	KP054840	—	—
Leptobrachium boringii	IZCASH30026	18: Junlian, Sichuan	N27.98380°, E104.42967°	18B	EF544279	KP054841	js02	SRR9645637
Leptobrachium boringii	IOZCAS08996-1	19: Daguan, Yunnan	N27.727557°, E103.924756°	19	KP054527	KP054758	dg01	SRR9645626
Leptobrachium boringii	IOZCAS08996-2	19: Daguan, Yunnan	N27.727557°, E103.924756°	19	KP054528	KP054759	dg02	SRR9645627
Leptobrachium boringii	IOZCAS08996-3	19: Daguan, Yunnan	N27.727557°, E103.924756°	19	KP054529	KP054760	dg03	SRR9645674
Leptobrachium boringii	IOZCAS08996-4	19: Daguan, Yunnan	N27.727557°, E103.924756°	19	KP054530	KP054761	—	—
Leptobrachium boringii	IOZCAS08996-5	19: Daguan, Yunnan	N27.727557°, E103.924756°	19	KP054531	KP054762	—	—
Leptobrachium boringii	IOZCAS08996-6	19: Daguan, Yunnan	N27.727557°, E103.924756°	19	KP054532	KP054763	—	—
Leptobrachium boringii	IOZCAS08996-7	19: Daguan, Yunnan	N27.727557°, E103.924756°	19	KP054533	KP054764	—	—
Leptobrachium boringii	IOZCAS08996-8	19: Daguan, Yunnan	N27.727557°, E103.924756°	19	KP054534	KP054765	—	—
Leptobrachium boringii	IOZCAS08927-1	20: Muchuan, Sichuan	N28.940659°, E103.829582°	20A	KP054624	KP054864	mc01	SRR9645701
Leptobrachium boringii	IOZCAS08927-2	20: Muchuan, Sichuan	N28.940659°, E103.829582°	20A	KP054625	KP054865	—	—
Leptobrachium boringii	IOZCAS08927-3	20: Muchuan, Sichuan	N28.940659°, E103.829582°	20A	KP054626	KP054866	—	—
Leptobrachium boringii	IOZCAS08927-4	20: Muchuan, Sichuan	N28.940659°, E103.829582°	20B	KP054627	KP054867	—	—
Leptobrachium boringii	IOZCAS08927-9	20: Muchuan, Sichuan	N28.940659°, E103.829582°	20A	KP054628	KP054868	mc05	SRR9645654
Leptobrachium boringii	IOZCAS08927-10	20: Muchuan, Sichuan	N28.940659°, E103.829582°	20B	KP054629	KP054869	—	—
Leptobrachium boringii	IOZCAS08927-11	20: Muchuan, Sichuan	N28.940659°, E103.829582°	20C	KP054630	KP054870	—	—
Leptobrachium boringii	IOZCAS08927-12	20: Muchuan, Sichuan	N28.940659°, E103.829582°	20C	KP054631	KP054871	—	—
Leptobrachium boringii	IOZCAS08927-22	20: Muchuan, Sichuan	N28.940659°, E103.829582°	20A	KP054632	KP054872	mc09	SRR9645686
Leptobrachium boringii	IOZCAS08927-23	20: Muchuan, Sichuan	N28.940659°, E103.829582°	20C	KP054633	KP054873	—	—
Leptobrachium boringii	IOZCAS08927-24	20: Muchuan, Sichuan	N28.940659°, E103.829582°	20A	KP054634	KP054874	—	—
Leptobrachium boringii	IOZCAS08927-25	20: Muchuan, Sichuan	N28.940659°, E103.829582°	20A	KP054635	KP054875	—	—
Leptobrachium boringii	IOZCAS09009	21: Shaxi, Sichuan	N29.44308°, E103.41095°	21	KP054672	KP054916	sx01	SRR9645648
Leptobrachium boringii	IOZCAS09008	21: Shaxi, Sichuan	N29.44778°, E103.41198°	21	KP054673	KP054917	sx02	SRR9645649
Leptobrachium boringii	IZCASH30021	22: Omei Mt. (1), Sichuan	N29.558300°, E103.416467°	22/23A	EF544273	KP054766	—	—
Leptobrachium boringii	IZCASH30022	22: Omei Mt. (1), Sichuan	N29.558300°, E103.416467°	22A	EF544274	KP054767	—	—
Leptobrachium boringii	ZYCA004-3	22: Omei Mt. (1), Sichuan	N29.558300°, E103.416467°	22/23B	KP054535	KP054768	—	—
Leptobrachium boringii	IOZCAS2874	22: Omei Mt. (1), Sichuan	N29.558300°, E103.416467°	22/23/24	KP054536	KP054769	—	—
Leptobrachium boringii	IOZCAS2899	22: Omei Mt. (1), Sichuan	N29.558300°, E103.416467°	22/23/24	KP054537	KP054770	—	—
Leptobrachium boringii	IOZCAS2900	22: Omei Mt. (1), Sichuan	N29.558300°, E103.416467°	22/23/24	KP054538	KP054771	—	—
Leptobrachium boringii	IOZCAS09072-1	23: Omei Mt. (2), Sichuan	N29.568928°, E103.390942°	22/23B	MK164303	MK164360	emnC01	SRR9645672
Leptobrachium boringii	IOZCAS09075-1	23: Omei Mt. (2), Sichuan	N29.568928°, E103.390942°	22/23/24	MK164304	MK164361	emnC02	SRR9645671
Leptobrachium boringii	IOZCAS09075-2	23: Omei Mt. (2), Sichuan	N29.568928°, E103.390942°	22/23/24	MK164305	MK164362	—	—
Leptobrachium boringii	IOZCAS09075-3	23: Omei Mt. (2), Sichuan	N29.568928°, E103.390942°	22/23/24	MK164306	MK164363	—	—
Leptobrachium boringii	IOZCAS09075-4	23: Omei Mt. (2), Sichuan	N29.568928°, E103.390942°	22/23/24	MK164307	MK164364	—	—
Leptobrachium boringii	IOZCAS09075-5	23: Omei Mt. (2), Sichuan	N29.568928°, E103.390942°	22/23B	MK164308	MK164365	—	—
Leptobrachium boringii	IOZCAS09075-6	23: Omei Mt. (2), Sichuan	N29.568928°, E103.390942°	22/23A	MK164309	MK164366	—	—
Leptobrachium boringii	CIB-XM454	23: Omei Mt. (2), Sichuan	—	23A	EF544275	KP054772	—	—
Leptobrachium boringii	IOZCAS08861	23: Omei Mt. (3), Sichuan	N29.583083°, E103.409800°	22/23A	KP054539	KP054773	—	—
Leptobrachium boringii	IOZCAS08862	23: Omei Mt. (3), Sichuan	N29.583083°, E103.409800°	23/24	KP054540	KP054774	—	—
Leptobrachium boringii	IOZCAS08863	23: Omei Mt. (3), Sichuan	N29.583083°, E103.409800°	22/23/24	KP054541	KP054775	—	—
Leptobrachium boringii	IOZCAS08879-1	23: Omei Mt. (3), Sichuan	N29.586417°, E103.409917°	23/24	KP054542	KP054776	—	—
Leptobrachium boringii	IOZCAS08879-2	23: Omei Mt. (3), Sichuan	N29.586417°, E103.409917°	22/23/24	KP054543	KP054777	—	—
Leptobrachium boringii	IOZCAS08879-3	23: Omei Mt. (3), Sichuan	N29.586417°, E103.409917°	23/24	KP054544	KP054778	—	—
Leptobrachium boringii	IOZCAS08879-4	23: Omei Mt. (3), Sichuan	N29.586417°, E103.409917°	23/24	KP054545	KP054779	—	—
Leptobrachium boringii	IOZCAS08879-5	23: Omei Mt. (3), Sichuan	N29.586417°, E103.409917°	22/23/24	KP054546	KP054780	—	—
Leptobrachium boringii	IOZCAS08879-6	23: Omei Mt. (3), Sichuan	N29.586417°, E103.409917°	23/24	KP054547	KP054781	—	—
Leptobrachium boringii	IOZCAS08879-7	23: Omei Mt. (3), Sichuan	N29.586417°, E103.409917°	23/24	KP054548	KP054782	—	—
Leptobrachium boringii	IOZCAS09070-1	23: Omei Mt. (5), Sichuan	N29.596578°, E103.388303°	22/23/24	MK164298	MK164355	emnA01	SRR9645673
Leptobrachium boringii	IOZCAS09070-2	23: Omei Mt. (5), Sichuan	N29.596578°, E103.388303°	22/23/24	MK164299	MK164356	—	—
Leptobrachium boringii	IOZCAS09070-3	23: Omei Mt. (5), Sichuan	N29.596578°, E103.388303°	22/23/24	MK164300	MK164357	—	—
Leptobrachium boringii	IOZCAS09070-4	23: Omei Mt. (5), Sichuan	N29.596578°, E103.388303°	22/23/24	MK164301	MK164358	—	—
Leptobrachium boringii	ZYCB211	23: Omei Mt. (5), Sichuan	N29.596817°, E103.380309°	22/23/24	MK164302	MK164359	—	—
Leptobrachium boringii	ZYCB206	23: Omei Mt. (5), Sichuan	N29.596116°, E103.382180°	22/23/24	MK164310	MK164367	—	—
Leptobrachium boringii	ZYCB207	23: Omei Mt. (5), Sichuan	N29.596116°, E103.382180°	22/23A	MK164311	MK164368	emnD02	SRR9645678
Leptobrachium boringii	ZYCB208	23: Omei Mt. (5), Sichuan	N29.596116°, E103.382180°	22/23/24	MK164312	MK164369	—	—
Leptobrachium boringii	ZYCB209	23: Omei Mt. (5), Sichuan	N29.596116°, E103.382180°	22/23/24	MK164313	MK164370	—	—
Leptobrachium boringii	ZYCB210	23: Omei Mt. (5), Sichuan	N29.596116°, E103.382180°	22/23/24	MK164314	MK164371	—	—
Leptobrachium boringii	IOZCAS08899-1	24: Omei Mt. (4), Sichuan	N29.530919°, E103.409972°	22/23/24	KP054699	KP054947	—	—
Leptobrachium boringii	IOZCAS08899-2	24: Omei Mt. (4), Sichuan	N29.530919°, E103.409972°	22/23/24	KP054700	KP054948	—	—
Leptobrachium boringii	IOZCAS08899-3	24: Omei Mt. (4), Sichuan	N29.530919°, E103.409972°	22/23/24	KP054701	KP054949	—	—
Leptobrachium boringii	IOZCAS08899-4	24: Omei Mt. (4), Sichuan	N29.530919°, E103.409972°	22/23/24	KP054702	KP054950	—	—
Leptobrachium boringii	IOZCAS08899-5	24: Omei Mt. (4), Sichuan	N29.530919°, E103.409972°	22/23/24	KP054703	KP054951	—	—
Leptobrachium boringii	IOZCAS08899-6	24: Omei Mt. (4), Sichuan	N29.530919°, E103.409972°	23/24	KP054704	KP054952	—	—
Leptobrachium boringii	IOZCAS08899-7	24: Omei Mt. (4), Sichuan	N29.530919°, E103.409972°	22/23/24	KP054705	KP054953	—	—
Leptobrachium boringii	IOZCAS08899-8	24: Omei Mt. (4), Sichuan	N29.530919°, E103.409972°	22/23/24	KP054706	KP054954	—	—
Leptobrachium boringii	IOZCAS08163	25: Jiajiang, Sichuan	N29.76545°, E103.40217°	25A	KP054684	KP054928	xm01	SRR9645687
Leptobrachium boringii	IOZCAS08164	25: Jiajiang, Sichuan	N29.76545°, E103.40217°	25B	KP054685	KP054929	xm02	SRR9645685
Leptobrachium boringii	IOZCAS08165	25: Jiajiang, Sichuan	N29.76545°, E103.40217°	25B	KP054686	KP054930	xm03	SRR9645684
Leptobrachium boringii	IOZCAS08166	25: Jiajiang, Sichuan	N29.76545°, E103.40217°	25B	KP054687	KP054931	—	—
Leptobrachium boringii	IOZCAS08167	25: Jiajiang, Sichuan	N29.76545°, E103.40217°	25B	KP054688	KP054932	—	—
Leptobrachium boringii	IOZCAS08168	25: Jiajiang, Sichuan	N29.76545°, E103.40217°	25B	KP054689	KP054933	—	—
Leptobrachium boringii	IOZCAS08169	25: Jiajiang, Sichuan	N29.76545°, E103.40217°	25B	KP054690	KP054934	—	—
Leptobrachium boringii	IOZCAS07962	26: Bifengxia, Yaan, Sichuan	N30.08004°, E102.98070°	26A	KP054478	KP054707	—	—
Leptobrachium boringii	IZCASH30023	26: Bifengxia, Yaan, Sichuan	—	26B	EF544276	KP054708	—	—
Leptobrachium boringii	IZCASH30024	26: Bifengxia, Yaan, Sichuan	—	26A	EF544277	KP054709	—	—
Leptobrachium boringii	IOZCAS10270	26: Bifengxia, Yaan, Sichuan	N30.078482°, E102.977608°	26B	MK164331	MK164388	bf70	SRR9645635
Leptobrachium boringii	IOZCAS10271	26: Bifengxia, Yaan, Sichuan	N30.078482°, E102.977608°	26B	MK164332	MK164389	bf71	SRR9645628
Leptobrachium boringii	IOZCAS10272	26: Bifengxia, Yaan, Sichuan	N30.078482°, E102.977608°	26B	MK164333	MK164390	—	—
Leptobrachium boringii	IOZCAS10273	26: Bifengxia, Yaan, Sichuan	N30.078482°, E102.977608°	26A	MK164334	MK164391	bf73	SRR9645629
Leptobrachium boringii	IOZCAS10274	26: Bifengxia, Yaan, Sichuan	N30.078482°, E102.977608°	26B	MK164335	MK164392	—	—
Leptobrachium boringii	IOZCAS10275	26: Bifengxia, Yaan, Sichuan	N30.078482°, E102.977608°	26B	MK164336	MK164393	—	—
Leptobrachium boringii	IOZCAS10276	26: Bifengxia, Yaan, Sichuan	N30.078482°, E102.977608°	26B	MK164337	MK164394	—	—
Leptobrachium boringii	IOZCAS10277	26: Bifengxia, Yaan, Sichuan	N30.078482°, E102.977608°	26B	MK164338	MK164395	—	—
Leptobrachium boringii	IOZCAS08611	27: Dayi, Sichuan	N30.72112°, E103.41397°	27A	KP054581	KP054819	—	—
Leptobrachium boringii	IOZCAS08612	27: Dayi, Sichuan	N30.72112°, E103.41397°	27A	KP054582	KP054820	—	—
Leptobrachium boringii	IOZCAS08613	27: Dayi, Sichuan	N30.72112°, E103.41397°	27A	KP054583	KP054821	—	—
Leptobrachium boringii	IOZCAS08614	27: Dayi, Sichuan	N30.72112°, E103.41397°	27A	KP054584	KP054822	—	—
Leptobrachium boringii	IOZCAS08615	27: Dayi, Sichuan	N30.72112°, E103.41397°	27A	KP054585	KP054823	—	—
Leptobrachium boringii	IOZCAS08623	27: Dayi, Sichuan	N30.72112°, E103.41397°	27A	KP054586	KP054824	—	—
Leptobrachium boringii	IOZCAS08624	27: Dayi, Sichuan	N30.72112°, E103.41397°	27A	KP054587	KP054825	hpc07	SRR9645638
Leptobrachium boringii	IOZCAS08625	27: Dayi, Sichuan	N30.72112°, E103.41397°	27A	KP054588	KP054826	hpc08	SRR9645639
Leptobrachium boringii	IOZCAS08626	27: Dayi, Sichuan	N30.72112°, E103.41397°	27A	KP054589	KP054827	hpc09	SRR9645636
Leptobrachium boringii	IOZCAS08627	27: Dayi, Sichuan	N30.72112°, E103.41397°	27A	KP054590	KP054828	—	—
Leptobrachium boringii	IOZCAS08628	27: Dayi, Sichuan	N30.72112°, E103.41397°	27A	KP054591	KP054829	—	—
Leptobrachium boringii	IOZCAS08629	27: Dayi, Sichuan	N30.72112°, E103.41397°	27A	KP054592	KP054830	—	—
Leptobrachium boringii	IOZCAS08630	27: Dayi, Sichuan	N30.72112°, E103.41397°	27A	KP054593	KP054831	—	—
Leptobrachium boringii	IOZCAS08631	27: Dayi, Sichuan	N30.72112°, E103.41397°	27A	KP054594	KP054832	—	—
Leptobrachium boringii	IOZCAS08632	27: Dayi, Sichuan	N30.72112°, E103.41397°	27A	KP054595	KP054833	—	—
Leptobrachium boringii	IOZCAS08633	27: Dayi, Sichuan	N30.72112°, E103.41397°	27A	KP054596	KP054834	—	—
Leptobrachium boringii	IOZCAS08634	27: Dayi, Sichuan	N30.72112°, E103.41397°	27A	KP054597	KP054835	—	—
Leptobrachium boringii	IOZCAS08635	27: Dayi, Sichuan	N30.72112°, E103.41397°	27A	KP054598	KP054836	—	—
Leptobrachium boringii	IOZCAS08636	27: Dayi, Sichuan	N30.72112°, E103.41397°	27B	KP054599	KP054837	—	—
Leptobrachium boringii	IOZCAS08637	27: Dayi, Sichuan	N30.72112°, E103.41397°	27A	KP054600	KP054838	—	—
Leptobrachium boringii	IOZCAS08638	27: Dayi, Sichuan	N30.72112°, E103.41397°	27A	KP054601	KP054839	—	—
Leptobrachium boringii	IZCASH30038	28: Qingchengshan, Sichuan	N30.92958°, E103.46878°	28A	EF544280	KP054893	qc01	SRR9645683
Leptobrachium boringii	IZCASH30039	28: Qingchengshan, Sichuan	N30.92958°, E103.46878°	28B	EF544281	KP054894	qc02	SRR9645682
Leptobrachium boringii	IOZCAS2876-3	28: Qingchengshan, Sichuan	N30.92958°, E103.46878°	28A	KP054651	KP054895	qc03	SRR9645644
Leptobrachium boringii	IOZCAS2876-4	28: Qingchengshan, Sichuan	N30.92958°, E103.46878°	28A	KP054652	KP054896	—	—
Leptobrachium boringii	IOZCAS2876-5	28: Qingchengshan, Sichuan	N30.92958°, E103.46878°	28A	KP054653	KP054897	—	—
Leptobrachium boringii	IOZCAS2905	28: Qingchengshan, Sichuan	N30.92958°, E103.46878°	28A	KP054654	KP054898	—	—
Leptobrachium boringii	JJP20060002	28: Qingchengshan, Sichuan	—	28C	KP054655	KP054899	—	—
Leptobrachium boringii	JJP20060003	28: Qingchengshan, Sichuan	—	28A	KP054656	KP054900	—	—
Leptobrachium liui	IOZCAS2848-7	Mangshan, Hunan	N24.96788°, E112.95745°	ms07	KJ485611	KP054876	ms07	SRR9645652
Leptobrachium liui	IOZCAS2848-8	Mangshan, Hunan	N24.96788°, E112.95745°	ms08	KJ485612	KP054877	—	—
Leptobrachium leishanense	IOZCAS07980-1	Yuanbaoshan, Guangxi	N25.42272°, E109.14743°	yb01	KJ485251	KP054935	yb01	SRR9645679
Leptobrachium leishanense	IOZCAS07980-2	Yuanbaoshan, Guangxi	N25.42272°, E109.14743°	yb02	KJ485252	KP054936	—	—
